# Supplementary material for: Color-Tunable and Efficient CsPbBr3 Photovoltaics Enabled by a Triple-Functional P3HT Modification
Source: Materials (Basel). 2025 Oct 2;18(19):4579. doi: 10.3390/ma18194579 (PMC12526452; doi:10.3390/ma18194579)
Supplement: Supplementary file 1 [file materials-18-04579-s001.zip]

Archive with 1 entries (1 files):
- materials-3859193-supplementary.pdf
